# Supplementary material for: Heritable base-editing in Arabidopsis using RNA viral vectors
Source: Plant Physiol. 2022 May 5;189(4):1920–4. doi: 10.1093/plphys/kiac206 (PMC9342971; doi:10.1093/plphys/kiac206)
Supplement: kiac206_Supplementary_Data [file kiac206_supplementary_data.zip]

Archive with 4 entries (3 files):
- kiac206_Supplementary_Data/
- kiac206_Supplementary_Data/Supplemental  Figures_R4_20220418.pptx
- kiac206_Supplementary_Data/Supplemental Materials and Methods_R4_20220418.docx
- kiac206_Supplementary_Data/Supplemental Tables_R4_20220418.docx
